# Supplementary material for: Physiological Responses of Paulownia fortunei to Leaf Herbivory by Epicauta ruficeps: Nitrogen Assimilation, Porphyrin Metabolism, and ROS-Driven Antioxidant and Phenylpropanoid Responses
Source: Plants (Basel). 2025 Nov 30;14(23):3659. doi: 10.3390/plants14233659 (PMC12694431; doi:10.3390/plants14233659)
Supplement: Supplementary file 1 [file plants-14-03659-s001.zip]

Archive with 1 entries (1 files):
- plants-3979346-supplementary.pdf
